# Supplementary material for: Accessibility of the unstructured α-tubulin C-terminal tail is controlled by microtubule lattice conformation
Source: eLife. 2026 Feb 9;14:RP109308. doi: 10.7554/eLife.109308 (PMC12885479; doi:10.7554/eLife.109308)
Supplement: Figure 1—source data 1. [file elife-109308-fig1-data1.zip]

Archive with 5 entries (4 files):
- Figure1-sourcedata1-labelled/
- Figure1-sourcedata1-labelled/.DS_Store
- __MACOSX/Figure1-sourcedata1-labelled/._.DS_Store
- Figure1-sourcedata1-labelled/Figure1-sourcedata1-labelled.pdf
- __MACOSX/Figure1-sourcedata1-labelled/._Figure1-sourcedata1-labelled.pdf
