# Supplementary material for: Accessibility of the unstructured α-tubulin C-terminal tail is controlled by microtubule lattice conformation
Source: eLife. 2026 Feb 9;14:RP109308. doi: 10.7554/eLife.109308 (PMC12885479; doi:10.7554/eLife.109308)
Supplement: Figure 1—figure supplement 1—source data 2. [file elife-109308-fig1-figsupp1-data2.zip]

Archive with 7 entries (6 files):
- Figure1-FigSupp1-sourcedata1-original/
- Figure1-FigSupp1-sourcedata1-original/Figure1-FigSupp1C_blot 4xCAPGly.tiff
- __MACOSX/Figure1-FigSupp1-sourcedata1-original/._Figure1-FigSupp1C_blot 4xCAPGly.tiff
- Figure1-FigSupp1-sourcedata1-original/Figure1-FigSupp1B_gel.tif
- __MACOSX/Figure1-FigSupp1-sourcedata1-original/._Figure1-FigSupp1B_gel.tif
- Figure1-FigSupp1-sourcedata1-original/Figure1-FigSupp1C_blot GST.tiff
- __MACOSX/Figure1-FigSupp1-sourcedata1-original/._Figure1-FigSupp1C_blot GST.tiff
