# Supplementary material for: Accessibility of the unstructured α-tubulin C-terminal tail is controlled by microtubule lattice conformation
Source: eLife. 2026 Feb 9;14:RP109308. doi: 10.7554/eLife.109308 (PMC12885479; doi:10.7554/eLife.109308)
Supplement: Figure 5—figure supplement 1—source data 2. [file elife-109308-fig5-figsupp1-data2.zip]

Archive with 13 entries (12 files):
- Figure5-FigSupp1-sourcedata1-original/
- Figure5-FigSupp1-sourcedata1-original/AB_total tubulin.tif
- __MACOSX/Figure5-FigSupp1-sourcedata1-original/._AB_total tubulin.tif
- Figure5-FigSupp1-sourcedata1-original/AB_PA-TubA1A.tif
- __MACOSX/Figure5-FigSupp1-sourcedata1-original/._AB_PA-TubA1A.tif
- Figure5-FigSupp1-sourcedata1-original/AB_Y-tubulin.tif
- __MACOSX/Figure5-FigSupp1-sourcedata1-original/._AB_Y-tubulin.tif
- Figure5-FigSupp1-sourcedata1-original/AB_GAPDH.tif
- __MACOSX/Figure5-FigSupp1-sourcedata1-original/._AB_GAPDH.tif
- Figure5-FigSupp1-sourcedata1-original/B_mScarlet3.tif
- __MACOSX/Figure5-FigSupp1-sourcedata1-original/._B_mScarlet3.tif
- Figure5-FigSupp1-sourcedata1-original/A_TagRFP.tif
- __MACOSX/Figure5-FigSupp1-sourcedata1-original/._A_TagRFP.tif
